# Supplementary material for: Mutations in the Ferric Uptake Regulator Gene (fur) Suppress the Bacitracin Sensitivity of a Helicobacter pylori fapH Deletion Mutant
Source: Microorganisms. 2025 Sep 9;13(9):2103. doi: 10.3390/microorganisms13092103 (PMC12472139; doi:10.3390/microorganisms13092103)
Supplement: Supplementary file 1 [file microorganisms-13-02103-s001.zip]

Archive with 2 entries (2 files):
- Table S1_strains and plasmids.xlsx
- Table S2_identified SNPs.pdf
