# Supplementary material for: Mutations in the Ferric Uptake Regulator Gene (fur) Suppress the Bacitracin Sensitivity of a Helicobacter pylori fapH Deletion Mutant
Source: Microorganisms. 2025 Sep 9;13(9):2103. doi: 10.3390/microorganisms13092103 (PMC12472139; doi:10.3390/microorganisms13092103)
Supplement: Supplementary file 1 [file microorganisms-13-02103-s001.zip › Table S1_strains and plasmids.xlsx]

## Sheet: Sheet1
Table S1. H. pylori strains and plasmids used in the study
H. pylori strains	Relevant genotype/phenotype	Source/Reference
H2	H. pylori B128 wild-type	Richard M. Peek, Jr.
H54	H. pylori B128 ΔfapH pflA*; bacitracin sensitive	[27]
H122	H. pylori B128 ΔfapH pflA*/pfapH	[27]
H150	bacitracin-resistant isolate of H54; frameshift mutation in fur	this study
H151	bacitracin-resistant isolate of H54; frameshift mutation in fur	this study
H152	bacitracin-resistant isolate of H54; frameshift mutation in fur	this study
H153	bacitracin-resistant isolate of H54; frameshift mutation in fur	this study
H154	bacitracin-resistant isolate of H54; missense mutation in fur	this study
H155	bacitracin-resistant isolate of H54; frameshift mutation in fur	this study
H156	bacitracin-resistant isolate of H54; missense mutation in fur	this study
H157	bacitracin-resistant isolate of H54; frameshift mutation in fur	this study
H158	bacitracin-resistant isolate of H54; frameshift mutation in fur	this study
H159	bacitracin-resistant isolate of H54; frameshift mutation in fur	this study
H160	bacitracin-resistant isolate of H54; missense mutation in fur	this study
H161	bacitracin-resistant isolate of H54; frameshift mutation in fur	this study
H176	H. pylori B128 fur::kanR-sacB	this study
H177	H. pylori B128 Δfur-7	this study
H178	H. pylori B128 Δfur-10	this study
H180	H. pylori B128 fapH::kanR-sacB	[27]
H181	H. pylori B128 ΔfapH-4	[27]
H182	H. pylori B128 ΔfapH-9	this study
H183	H. pylori B128 ΔfapH-2; nonsense mutation in lpxF	this study
H184	H. pylori B128 ΔfapH-11; nonsense mutation in lpxF	this study
H189	H. pylori B128 ΔfapH pflA* fur::kanR-sacB	this study
H190	H. pylori B128 ΔfapH pflA* Δfur-5	this study
H191	H. pylori B128 ΔfapH pflA* Δfur-9	this study
Plasmids	Description	Source/Reference
pKR3	pGEM-T bearing a kanR-sacB cassette and outward orientated H. pylori ureI promoter; sacB under control of H. pylori ureA promoter; KnR, ApR	[27]
pKR10	pGEM-T derivative that carries fapH flanking regions; ApR	[27]
pKR11	pKR10 derivative with kanR-sacB cassette cloned within the fapH flanking regions; KnR, ApR	[27]
pKR54	pHel3 derivative carrying fapH under control of the H. pylori fliF promoter; KnR; alias pfapH	[27]
pKR158	pGEM-T derivative that carries fur flanking regions; ApR	this study
pKR159	pKR158 derivative with kanR-sacB cassette cloned within the fur flanking regions; KnR, ApR	this study
